# Supplementary material for: High-Content and High-Throughput Clonogenic Survival Assay Using Fluorescence Barcoding
Source: Cancers (Basel). 2023 Sep 28;15(19):4772. doi: 10.3390/cancers15194772 (PMC10571559; doi:10.3390/cancers15194772)
Supplement: Supplementary file 1 [file cancers-15-04772-s001.zip]

Archive with 3 entries (3 files):
- File S1. Qupath image analysis.pdf
- Supplementary Figures .pdf
- Table S1.xlsx
