# Supplementary material for: High-Content and High-Throughput Clonogenic Survival Assay Using Fluorescence Barcoding
Source: Cancers (Basel). 2023 Sep 28;15(19):4772. doi: 10.3390/cancers15194772 (PMC10571559; doi:10.3390/cancers15194772)
Supplement: Supplementary file 1 [file cancers-15-04772-s001.zip › Table S1.xlsx]

## Sheet: Sheet1
Kinase inhibitor	Pathway
ABT737	Apoptosis regulation
LCL161	Apoptosis regulation
MK-1775	Cell cycle
RO-3306	Cell cycle
AGK2	Chromatin histone acetylation
I-BET-762	Chromatin other
EHT-1864	Cytoskeleton
SN-38	DNA replication
Gemcitabine	DNA replication
Erlotinib	EGFR signaling
KRAS (G12C) Inhibitor-12	ERK MAPK signaling
PLX-4720	ERK MAPK signaling
BIBR-1532	Genome integrity
VE-822	Genome integrity
Fulvestrant	Hormone-related
NVP-ADW742	IGF1R signaling
BMS-536924	IGF1R signaling
AGI-5198	Metabolism
GSK2606414	Metabolism
YK-4-279	Other
